# Supplementary material for: Landscape of kidney replacement therapy provision in low- and lower-middle income countries: A multinational study from the ISN-GKHA
Source: PLOS Glob Public Health. 2024 Dec 2;4(12):e0003979. doi: 10.1371/journal.pgph.0003979 (PMC11611141; doi:10.1371/journal.pgph.0003979)
Supplement: S1 Data — (XLSX) [file pgph.0003979.s006.xlsx]

## Sheet: sheet 1
Region	Country	Income category	Total health spending per capita (Figure 1A)	Government health spending per capita (Figure 1A)	Annual cost of KRT (HD) (Figure 1B)	Annual cost of KRT (PD) (Figure 1B)	Annual cost of KRT (1st year KT) (Figure 1B)	Annual cost of KRT (Later years KT) (Figure 1B)	Funding for KRT (HD) (Figure 1C)	Funding for KRT (PD) (Figure 1C)	Funding for KRT (KT) (Figure 1C)	Prevalence of treated kidney failure (HD; pmp) (Figure 2)	Prevalence of treated kidney failure (PD; pmp) (Figure 2)	Prevalence of treated kidney failure (KT; pmp) (Figure 2)	HD centres (pmp) (Figure 2)	PD centres (pmp) (Figure 2)	KT centres (pmp) (Figure 2)	Access to dialysis (Figure 3)	Access to KT (Figure 3)	Quality HD (Figure 3)	Quality PD (Figure 3)	Total number of nephrologists (pmp) (Figure 3)	Female nephrologists (%) (Figure 3)	Chronic dialysis registries (Figure 4)	KT registries (Figure 4)	National policy for NCDs (Figure 4)	CKD-specific policies (Figure 4)	KF/KRT as health priority (Figure 4)
Africa	Burkina Faso	Low income	44	17	1646.45						2				0.273531							0.0455884	29	2	2	1	2	1
Africa	Burundi	Low income	33	6	13792.5										0.39381							0	0	2	2	1	2	2
Africa	Central African Republic	Low income							1	1	1				0.183334							0	0	3	3	3	3	2
Africa	Chad	Low income	29	6											0.111339							0	0	2	2	2	2	1
Africa	Congo, Dem. Rep.	Low income	22	3	32537.8	45571.3			2	2	2	0.34	0.34		0.175264	0.0276733					1	0.0553466	18	2	2	3	2	2
Africa	Ethiopia	Low income	27	6	4737.42							5.8	0		0.175969		0.00879843			1		0.0263953	21	2	2	1	2	2
Africa	Gambia	Low income	48	9					1						0.828705			1		1		0.414353	2
Africa	Guinea	Low income	51	7					1						0.377705					1		0	1	2	2	1	2	2
Africa	Madagascar	Low income	23	10					2		2	5.1	0		0.354957					1		0	33.3	2	2	4	2	2
Africa	Malawi	Low income	50	12											0.19236							0	0	1	2	3	2	1
Africa	Mali	Low income	32	10								3.9	0		0.626755			1				0.0482119	8	2	2	4	2	1
Africa	Mozambique	Low income	43	7								0.92	0.92		0.0946574							0.0315525	100	2	2	2	2	2
Africa	Niger	Low income	31	9											0.163368			1		1		0	8	1	3	1	2	1
Africa	Somalia	Low income	8	2
Africa	Sudan	Low income	44	9	4185.39	14557.5	18269.1	13126.3	1	1	1	67.9	2.5		1.89746	0.0625536	0.145958	1	1			0.145958	45	2	2	1	1	1
Africa	Togo	Low income	42	9							2	8.3	0		1.05978							0		2	2	1	1	2
Africa	Uganda	Low income	50	8							2	1.2	0.66		0.259707							0.0649268	28.6	2	2	3	2	2
Africa	Zambia	Low income	65	16								1.7	1.7		0.50911	0.101822	0.050911	1		1	1	0.101822	16	1	2	1	2	1
Africa	Angola	Lower-middle income	55	24					1	1		23.6	0		0.373614	0.0287395				1		0	71.5	1	2	2	2	1
Africa	Benin	Lower-middle income	31	7					1			30.2	0		0.29081			1		1		0.29081	20	2	2	1	2	2
Africa	Cameroon	Lower-middle income	47	3	1724.06							12.2	0		0.204627							0.068209	37.5	2	2	1	1	1
Africa	Cape Verde	Lower-middle income	205	138					1						3.35173			1		1		0	50	2	2	1	2	1
Africa	Congo, Rep.	Lower-middle income	48	19								0.4	0.3		1.2621	0.1803						0	20	2	2	1	2	2
Africa	Cote d'Ivoire	Lower-middle income	73	21							2	23.3	0		0.313442		0.0348269					0.104481	33	1	2	1	1	2
Africa	Egypt	Lower-middle income	160	43	2706.56	2771.76	8318.04	5699.4	1			517.7	0.1		5.53027	0.0278369	0.315485	1		1			25	1	1	1	1	1
Africa	Ghana	Lower-middle income	78	35			18614.1		2		2	4.4	0		0.93635							0.0906145	36.4	1	2	1	2	2
Africa	Kenya	Lower-middle income	101	41	20253.9	15190.4			1			9.2	1.1		3.79489	0.0537012	0.143203			1	1	0.125303	7.8	1	1	3	1	1
Africa	Lesotho	Lower-middle income													36.4636	6.83692	1.82318	1	1	1	1	6.83692	25	2	2	2	2	1
Africa	Mauritania	Lower-middle income	66	23					1			80.5	0		3.84437			1		1		0	1	2	2	1	2	1
Africa	Morocco	Lower-middle income	176	81	13901	7503	91760.5	18705				185	0.6		11.4322	0.217757	0.190537	1		1	1	0.272196	65	1	2	1	2	1
Africa	Nigeria	Lower-middle income	76	11	23576.4	29830.2	38045.7		2		2	7.4	0		0.799708	0.0222141	0.0666424					0.222141	40	2	2	2	2	2
Africa	Senegal	Lower-middle income	67	17	11817.6	13825.7						9.7	1.6		1.45065	0.278971						0.111588	30	2	2	2	2	2
Africa	Swaziland	Lower-middle income	237	97								15.4	0		3.56582	0.891455		1		1		1.78291	50	2	2	1	1	1
Africa	Tanzania	Lower-middle income	43	16	31571.4							0.5	0		0.704745	0.078305	0.031322					0.015661	42	2	2	1	2	2
Africa	Tunisia	Lower-middle income	274	163	6608.91	6100.53	20713.9	9666.49	1	1	1	722.8	36.8		15.8864	0.756495	0.50433	1		1	1		66	2	2	1	1	1
Africa	Zimbabwe	Lower-middle income	78	13	32331.2						2	2.8	2.8		1.32266	0.132266						0.0661332	4	2	2	4	2	1
Africa	Botswana	Upper-middle income	468	353					1	1	1		18.3		2.0971	2.0971		1	1	1		0.41942	25	1	1	4	3	2
Africa	Gabon	Upper-middle income	253	158					1			103	0		3.84515			1		1		0.427238	53	2	2	1	2	2
Africa	Mauritius	Upper-middle income							1	1	1	648.8	0		11.4659	3.82198		1	1	1	1	0	0	1	1	1	2	1
Africa	Namibia	Upper-middle income	404	181	31013.8	31013.8						16.8	9.6		5.13308		0.366648	1		1		0	100	2	2	2	2	1
Africa	South Africa	Upper-middle income	478	270	15154.1	8067.74	27618.5	20713.9				134.3	23.3	25.4	5.21588		0.121704			1	1	0.347725		1	1	1	2	2
Eastern & Central Europe	Albania	Upper-middle income	291	165	16667.1	12243.1				1	1			80	4.84599	0.323066	0.969198	1	1	1	1	1.61533	80	1	1	1	1	1
Eastern & Central Europe	Bosnia and Herzegovina	Upper-middle income	552	393	19380.2	45344	15000		1	1	1	627.6	27.8	107.9	7.59867	1.57214	0.786069	1	1	1	1	2.62023	70	1	1	4	3	2
Eastern & Central Europe	Bulgaria	Upper-middle income	735	435	14535.2	21312.1						300.3	21.4	83	11.6393	1.7459	0.290983	1		1		2.18237	55	1	1	1	1	2
Eastern & Central Europe	North Macedonia	Upper-middle income	408	247	17829.7	20125.1			1	1		776.91	8.93	110	10.7934	0.938555	0.469277	1	1	1		1.40783	50	1	1	4	1	1
Eastern & Central Europe	Serbia	Upper-middle income	515	319	10659.4	20178.2	17768.2	15204.7	1	1	1	659.8	76.8	137.1	9.64467	3.70949	0.593518	1		1	1		80	1	1	4	2	1
Eastern & Central Europe	Turkey	Upper-middle income	333	262	10057	2592.73	34324.3	14714	1	1	1	735.84	40.32	230	10.8612	1.56537	1.1078	1	1	1		2.40825	0	1	1	1	1	1
Eastern & Central Europe	Croatia	High income	1012	851	23971.1	26682.1	26412		1	1	1	610.7	54.3		11.9364	4.77458	0.954915	1	1	1	1	4.77458	60	1	1	4	1	1
Eastern & Central Europe	Cyprus	High income	1275	569					1	1	1	21	2.5		6.17712	2.31642	0.77214	1		1	1	0.77214	40	1	1	4	2	2
Eastern & Central Europe	Czech Republic	High income	1971	1672	23992.1	26851.2			1	1	1	561.08	32.37	490	10.7423	3.73644	0.653877	1	1	1	1	1.86822	65	1	1	1	2	1
Eastern & Central Europe	Estonia	High income	1576	1174	25969.3	18138				1	1	266.8	52.8	464.2	11.5557	2.47622	0.825407	1		1	1	1.65081	90	1	1	4	1	2
Eastern & Central Europe	Hungary	High income	1110	793	13663.2	15643.7	47639.9	62911.8	1	1	1	512	68.3	344	5.15486	2.57743	0.412389	1	1	1	1	4.12389	65	1	1	1	1	2
Eastern & Central Europe	Latvia	High income	1198	755	18604.4	17889.4			1	1	1	186.84	51.9	280	10.3136	3.25693	0.542822	1		1	1	2.71411	85	1	1	1	2	2
Eastern & Central Europe	Lithuania	High income	1425	993	21810.5	22218.3				1		364.6	16.8	288	25.3396	1.49057	0.745283	1	1	1		11.1792	80	2	2	1	1	2
Eastern & Central Europe	Poland	High income	1093	817	18676.3	23747.9			1	1		407	28.8	282	6.82538	1.31257	0.551281	1	1	1	1	2.62515	50	1	1	1	2	2
Eastern & Central Europe	Romania	High income	833	682	22868.2	15771.9			1	1	1	1002.8	62.7	98	8.63936	2.15984	0.26998	1		1	1		70	1	1	4	1	1
Eastern & Central Europe	Slovak Republic	High income	1474	1214	24030.8	27205.9					1	532.1	37	302	13.809	1.8412	0.736478	1		1			60	1	1	1	1	2
Latin America	Bolivia	Lower-middle income	197	135	20688.8		15250.4					452	2	3	12.4436	0.497744	0.414787	1		1		0.829574	46	1	1	1	1	1
Latin America	El Salvador	Lower-middle income	353	243								297	380	99		3.8059	0.456708	1		1	1	0.304472	38	1	2	3	2	1
Latin America	Haiti	Lower-middle income	53	6											0.705801					1		0.0882251	1	2	2	2	2	2
Latin America	Nicaragua	Lower-middle income	168	103					1	1		35	65	11	1.74551	0.476048	0.476048	1		1	1	0.952097	25	3	3	4	1	1
Latin America	Argentina	Upper-middle income	871	547	17240.6	19893.1	23499.6					674	46	243	9.9685	1.08118	0.864946	1	1	1	1	3.33004	51	1	1	1	1	1
Latin America	Brazil	Upper-middle income	666	300	9614.97	7823.49	48844.7	5571.05			1	618	47	299	3.86669	0.368256	0.920641	1	1	1	1	0.920641	50	1	1	1	1	2
Latin America	Colombia	Upper-middle income	431	307	10033.8	10173.1	20837		1	1	1	516	185	157	3.66904	2.44602	0.285369	1		1	1	1.83452		1	1	1	1	1
Latin America	Costa Rica	Upper-middle income	1032	743	103444	24203.2	23934.4					40	209	318	1.15287	1.92145	0.960724	1	1	1	1	0.768579	15	1	1	1	1	2
Latin America	Dominican Republic	Upper-middle income	430	216							1	340	98	47	9.53743	0.561026	0.467521	1		1	1	1.49607		1	1	1	1	1
Latin America	Ecuador	Upper-middle income			18531.4	15845.9			1	1		735	21	12	5.32113	0.578384	0.289192	1		1	1	0.694061	40	1	1	3	2	2
Latin America	Guatemala	Upper-middle income	299	121	14589.4	5992.09						304	221	51	1.46866	0.395409	0.225948	1		1	1	0.677844	40	1	1	4	2	2
Latin America	Mexico	Upper-middle income	492	268	10689.2	5473.9	18243.5	4922.32				730.8	473.95	704		3.09715		1		1	1	1.74989	38	2	1	2	2	2
Latin America	Paraguay	Upper-middle income	389	196	15516.6	16942.2			1	1	1	317	16	54	2.71872	0.407808	0.407808	1		1	1	2.44685	30	1	1	3	1	2
Latin America	Peru	Upper-middle income	328	224	14275.1	15328.7	15598.6					515	57	46	4.64745	1.39424	0.185898	1		1	1	1.02244	35	1	1	2	2	2
Latin America	Venezuela	Upper-middle income	89	31					1	1	1	310	10	0	3.69255		0.100706			1	1		60
Latin America	British Virgin Islands	High income													25.8853		25.8853	1		1		0	100	3	3	2	3	1
Latin America	Cayman Islands	High income									1	963.8	0		31.0998	15.5499		1		1	1	0	50	1	2	1	2	1
Latin America	Chile	High income	1270	695	14550.7	18152.4						1236	81	233	14.1614	2.38736	1.24794	1		1	1	3.74381		1	1	1	1	1
Latin America	Curacao	High income			64652.4	37111.6									13.1252	6.56258		1	1	1	1	6.56258	3	2	2	3	2	2
Latin America	Panama	High income	1072	701	22900.2	22186.3						488	113	100	4.61067	2.53587	0.922133	1		1	1	1.61373	9	1	1	1	1	1
Latin America	Puerto Rico	High income	1223	941								1607	130	392	4.84117	5.16392	0.968234	1	1	1	1	4.84117	30	1	1	4	1	1
Latin America	Uruguay	High income	1500	1117	25861	14588.2			1	1		734	62	398	11.7398	1.76097	1.17398	1	1	1	1	4.40243	61	1	1	1	1	1
Middle East	Syrian Arab Republic	Low income	42	18	13392.1						1	149.1	6		2.55057	0.324618	0.278244	1		1		0.69561	40	2	2	3	2	1
Middle East	Iran, Islamic Rep.	Lower-middle income	620	299	14616.5	13952.7	17840.8		1	1		211.4	17.6	311	7.46903	0.345788	0.299683	1	1	1	1	1.72894	52.3	1	1	1	2	1
Middle East	Lebanon	Lower-middle income	326	150	46115.5	47404.5	11845.5		1			668.5	25.5		15.1034	0.943964	0.943964	1		1	1	1.88793	29	2	1	3	2	1
Middle East	West Bank and Gaza	Lower-middle income			17970.9		18185.4	3307.05	1						2.66665	0.333331	0.333331	1		1		0.999993	6	1	2	3	2	2
Middle East	Iraq	Upper-middle income	198	105										106	0.642567	0.0741424	0.148285	1				0.741424	20	2	1	3	2	1
Middle East	Jordan	Upper-middle income	284	141	17528	10891.4	29780.3	15599.2	1	1	1	428.9	17.4		7.91015	0.545527	1.54566	1		1	1	1.81842	11.5	1	1	3	2	1
Middle East	Kuwait	High income	1413	1273					1	1	1	417.12	52.14	402	3.25929	3.25929	0.325929	1	1	1	1	6.51858	10	1	1	1	2	1
Middle East	Oman	High income	565	499					1	1	1	250	10.9	279	6.64126	2.6565	0.5313	1		1	1	2.6565	10	1	1	1	1	1
Middle East	Qatar	High income	1510	1163							1	303.15	64.5	279	2.39217	1.19609	0.398695	1		1	1	2.79087		1	1	1	1	1
Middle East	Saudi Arabia	High income	1230	795	34481.3	16135.5	156050	16663.3	1	1	1	409.5	35	269	5.65701	0.707126	0.28285	1	1	1	1	8.48551	35	1	1	3	1	1
Middle East	United Arab Emirates	High income	1607	908	65587.4	109721			1	1		184.1	17.3		1.00849	0.504246	0.605095	1	1	1	1		80	2	2	1	1	1
NIS & Russia	Kyrgyz Republic	Lower-middle income	85	35					1	1	2				5.7644	0.164697	0.164697	1		1		1.64697	80	1	1	2	1	1
NIS & Russia	Tajikistan	Lower-middle income	57	15					2	2					0.438628		0.219314			1		1.09657	10	3	1	4	3	2
NIS & Russia	Ukraine	Lower-middle income	250	126	15268.9	16572.4						66.4	10.8	33	0.918946	0.459473	0.183789	1		1	1	2.87171	65	1	1	1	1	2
NIS & Russia	Uzbekistan	Lower-middle income	90	37									0		2.0897		0.0964477	1		1		0.321492	10	1	1	4	1	1
NIS & Russia	Armenia	Upper-middle income	402	64	6375		8950	4150					0		4.99874		0.333249	1		1		1.66625	60	2	1	3	2	1
NIS & Russia	Azerbaijan	Upper-middle income	157	51					1	1	2		0		3.8635	0.289763	0.289763	1		1			40	1	1	2	1	1
NIS & Russia	Belarus	Upper-middle income	344	244	5603.21	7502.99			1	1	1	194.4	26.9		5.41775	1.91215	0.637382			1	1	1.69969		1	1	4	1	1
NIS & Russia	Georgia	Upper-middle income	339	147	6493.97	11122.4	9823.85	1240				162	17.3		6.68623	0.607839	0.607839	1		1	1	8.91497	70	1	1	2	2	1
NIS & Russia	Kazakhstan	Upper-middle income	293	193	10421		7815.77		1	1	1			25	6.13455	0.257754	0.257754	1	1	1	1	2.57754	45	1	1	3	2	2
NIS & Russia	Russian Federation	Upper-middle income	559	350	16447.1	26126.2			1	1	1	113.2	11.7	69	4.59788	0.936475	0.323894	1		1				1	1	3	1	2
North & East Asia	China	Upper-middle income	606	360	15979.5	13619.1	22301.9	15708.8				76.3	12.1		4.46779	0.767082		1		1	1	0.567159	22.6	1	1	1	1	1
North & East Asia	Hong Kong	High income			16378.6	11294.8						282.2	620.84	503	4.67252	1.92398	0.549708	1	1		1	1.5117	23	1	1	3	2	1
North & East Asia	Japan	High income	5105	4449	40066.8	58914.4	69899.5	25456.3			1	2561.2	80.88	57	36.2276	0.966069	1.12708	1		1	1	9.66069	30	1	1	1	1	2
North & East Asia	Korea, Rep.	High income	2563	1645	21895.6	16942.2	70228	36508.4				1575	126	408	19.2883	0.964416	0.385767	1		1	1	0.385767	50	1	1	1	1	1
North & East Asia	Macao SAR, China	High income													4.72223	1.57408	1.57408	1		1	1	3.14815	11	1	1	4	3	1
North & East Asia	Taiwan	High income	1449	1160	20172.6	18780.1			1	1		2106.8	216	170	93.339	4.74964	1.39945	1		1	1	4.24075	16.9	1	1	1	1	1
North America & the Caribbean	Jamaica	Upper-middle income	354	211	17622.4							192.7	11.5	6.8	7.8053	1.41915	0.709573			1	1	1.41915	56	1	2	1	2	2
North America & the Caribbean	St. Lucia	Upper-middle income	529	284								321	0		23.9346			1		1		0	30	1	2	2	1	1
North America & the Caribbean	St. Vincent and the Grenadines	Upper-middle income	353	225						1					29.7121	19.8081		1		1	1	0	2	2	2	4	3	1
North America & the Caribbean	Antigua and Barbuda	High income	1027	623							1	515.4	0		29.8998		9.96661	1		1		0	30	2	2	1	2	1
North America & the Caribbean	Aruba	High income			83617.1	90937.8			1	1					16.3506	16.3506	0	1		1	1		0	1	1	2	2	2
North America & the Caribbean	Bahamas	High income	2180	1216								506.1	114.2	3.1	19.6846	2.81209		1		1	1	0	37.5	2	2	1	2	1
North America & the Caribbean	Barbados	High income			28095.6				1	1	1	678.8	0	3.7	16.5194	3.30388	3.30388	1			1	0	100	2	2	2	2	1
North America & the Caribbean	Bermuda	High income													41.4726	41.4726		1	1	1	1	0	66	2	2	1	1	1
North America & the Caribbean	Canada	High income	5936	4705	42146.7	25224.4	78392.6	22366.2	1	1		639.6	166	610.3	8.5006	1.56934	0.418491	1	1	1	1	1.30778	30	1	1	3	1	1
North America & the Caribbean	Trinidad and Tobago	High income	1109	584						1	1	278.6	56.02		11.3827	3.55708	0.711417	1		1	1	0.711417	33	2	1	1	2	1
North America & the Caribbean	Turks and Caicos Islands	High income							1	1		1882.4	0		17.1568	17.1568		1	1	1	1	0	100	2	2	1	1	1
North America & the Caribbean	United States	High income	11705	6578	39825.9	39825.9	451698					1552.95	197.2	729	22.2326	20.7505	0.741088	1		1	1	1.48218	30	1	1	1	1	1
OSEA	Cambodia	Lower-middle income	82	21	10086.3					2	2				0.897504					1		0.119667	10	2	2	3	2	1
OSEA	Indonesia	Lower-middle income	126	65	8175.92	7664.35	14181.1	3216.28					3.3		3.75366	0.144233	0.0288466	1		1	1	0.133415	42	1	1	1	2	1
OSEA	Lao PDR	Lower-middle income	60	19											2.45174							0.258078	50	2	2	3	2	1
OSEA	Myanmar	Lower-middle income	60	9	3644.09	5010.62	4679.77			2			0		0.695332	0.0173833	0.121683				1	0.521499	20	1	3	1	2	1
OSEA	Papua New Guinea	Lower-middle income							2	2	2				0.208475							0	0	2	2	3	2	1
OSEA	Philippines	Lower-middle income	158	58	5205.35	5205.35	8508.67	6097.88				69.2	10.1	5	7.31257	0.453763	0.279239	1		1	1	1.25657	68.7	1	1	1	2	1
OSEA	Samoa	Lower-middle income	257	196											9.70031					1		0	0	2	2	1	2	1
OSEA	Solomon Islands	Lower-middle income																				0	0	2	2	1	2	2
OSEA	Vanuatu	Lower-middle income							2	2	2					3.2463						0	0	2	2	1	2	2
OSEA	Vietnam	Lower-middle income	164	79	7808.76	7808.76	4977.57					41.7	11.5		0.963314	0.288994	0.173397	1					50	2	2	1	2	1
OSEA	American Samoa	Upper-middle income
OSEA	Fiji	Upper-middle income	205	129						2					8.47694	1.05962				1		0	33	1	2	1	2	1
OSEA	Malaysia	Upper-middle income	466	261	10344.4	10609.6	30132.6	6465.96				970	95	58	27.1615	1.47617	0.17714	1		1	1	0.590468	33.3	1	1	1	2	1
OSEA	Thailand	Upper-middle income	342	271	7758.29	6631.02	31553.6	14594.8				823.5	369	93	12.9221	1.72295	0.430737	1		1	1	1.43579	40	1	1	1	1	1
OSEA	Australia	High income	5598	4057	44431.8	48026.2	71270.4	10286.7	1			453.65	94.95	505	3.55758	2.33347	0.573803	1	1	1	1	1.53014	35	1	1	1	1	2
OSEA	Brunei Darussalam	High income	635	608	22845.2	8954.34			1	1	1	1064.6	170.4		14.6427	4.18363	2.09181	1		1	1	0	17	1	1	1	2	1
OSEA	New Caledonia	High income													40.3823	3.36519	3.36519	1		1	1	0	50	1	1	2	2	1
OSEA	New Zealand	High income	4385	3460	29263.8	28210.6	42876.6	21212.1	1	1	1	484.32	181.62	426	3.16643	3.16643	0.593706	1	1	1	1	0.791608	45	1	1	1	1	1
OSEA	Singapore	High income	3982	2669	35545	17061.6	71620.7	17996				1761.8	268.5	397.9	13.5107	1.35107	0.337768	1		1	1	2.02661	60	1	1	1	1	1
South Asia	Afghanistan	Low income	50	3					1	1												0	0	1	2	3	2	2
South Asia	Bangladesh	Lower-middle income	47	8	4310.16	5531.2	4142.78			2	2	107.88	2.32	6	1.38847	0.0603681	0.030184			1		0.313914	14.91	2	2	3	2	1
South Asia	Bhutan	Lower-middle income	106	82					1	1	1				8.06661							0	0
South Asia	India	Lower-middle income	76	23	18659.5	6507.3						18	5.8		0.359806	0.143922	0.107942			1	1	0.0719612	25	2	1	1	2	2
South Asia	Nepal	Lower-middle income	56	13	3253.65	3904.38	3969.42			2		10.1	1.5		2.28261	0.326088	0.26087			1	1	0.0652175	20	2	1	1	2	1
South Asia	Pakistan	Lower-middle income	42	13	5205.84	4034.53	6463.5					34.3	0.2		1.64661	0.0823303	0.0823303			1	1	0.0823303	5	1	2	3	2	2
South Asia	Sri Lanka	Lower-middle income	148	61	3820.95	6489.74				1			0.6		2.76011	0.215633	0.603773				1	0.301887	26	2	2	1	2	1
South Asia	Maldives	Upper-middle income							1		1		14.4		35.8823			1		1		0	25	2	2	1	2	2
Western Europe	Andorra	High income	2875	1993											11.6877	11.6877				1	1			3	3	4	3	1
Western Europe	Austria	High income	5721	4361	60852.8	29146.6	76551.6	22634.6	1	1	1	495.8	40.4	507.1	5.60973	1.12195	0.448778	1	1	1	1	2.24389	30	1	1	1	2	2
Western Europe	Belgium	High income	5088	3998	71317.7	63935.1	35737.3	9920.34	1	1	1	708.65	57.5	569.65	8.44071		0.59085	1	1	1	1	1.68814	50	1	1	1	2	2
Western Europe	Denmark	High income	6300	5392	65841.6	31057.5	27394.4	578.44	1	1	1	346.8	87.2	517.7	2.70235	2.70235	0.506691	1	1	1	1	1.68897	50	1	1	1	2	2
Western Europe	Finland	High income	4553	3666	67829.8	37268.5	71626.9	14479.7	1	1	1	306.8	54.2	601	5.17714	3.92749	0.178522	1		1	1	1.78522	50	1	1	1	1	1
Western Europe	France	High income	4838	3629	48256.1	35464.9	126993	29533.2	1	1	1	700.7	45.8	622.3	9.31116	2.19603	0.688089	1	1	1	1	1.46402	30	1	1	1	1	1
Western Europe	Germany	High income	5838	4701	79498.7	32622.4	76629.2	19923.6	1	1	1	768.1	38.8		8.65784	2.72781	0.545563	1	1	1	1	0.593003		1	1	4	3	2
Western Europe	Greece	High income	1599	909	24418.7	27205.9			1	1	1	1100.5	63.9	248.9	18.9864	2.84796	0.569591	1		1	1	1.89864	40	1	1	3	2	2
Western Europe	Iceland	High income	5670	4779	81031	18959.2			1	1	1	196.9	44.4	565.8	13.982	2.7964	2.7964	1	1	1	1	5.59279	5	1	1	4	2	2
Western Europe	Ireland	High income	6128	4690	66860.5	40809.5			1	1		401.39	39.16	533	2.46445	1.89573	0.189573	1	1	1	1	1.13744	42	1	1	1	1	1
Western Europe	Israel	High income	3259	2241	62081.8	72627.3			1	1	1	698.32	62.35	492	7.73986	2.24344	0.673032	1	1	1	1	4.48688	45	1	1	3	2	1
Western Europe	Italy	High income	3205	2491	32028.9	21075.6	96430.5	14091.2	1	1	1	701.8	89.32	476	9.00229	3.27356	0.654712	1	1	1	1		60	1	1	1	1	1
Western Europe	Liechtenstein	High income													25.1819	25.1819		1	1	1	1	0	2	2	2	3	2	2
Western Europe	Luxembourg	High income	6782	5976					1	1	1	596.7	4.7		7.688	1.5376		1		1		0	30	1	1	4	3	1
Western Europe	Malta	High income	3553	2470					1	1	1				4.30862	2.15431	2.15431	1	1	1	1	4.30862	65	1	1	1	2	1
Western Europe	Netherlands	High income	5621	3798	99418.8	66655	118595	41254.1	1	1	1	322.7	56.3	695.2	3.62052	3.73546	0.459748	1	1	1	1	0.80456	50	1	1	1	3	1
Western Europe	Norway	High income	7254	6300	71790.7	50533.9	41108.3	25241.9	1	1	1	252.2	65.1	686.4	4.50139	4.68145	0.180056	1	1	1	1	0	39.7	1	1	1	2	1
Western Europe	Portugal	High income	2230	1446	30361.2	30361.2	116952	12379	1	1	1	871.3	48.1	707	12.888	1.95273	0.781091	1	1	1	1	4.88182	60	1	1	1	2	1
Western Europe	Spain	High income	3001	2246	26937.4	59853.8	64821.9	10630.2	1	1	1	531.4	68.2	751.2	4.24057	1.69623	0.848115	1	1	1	1	2.12029	50	1	1	1	1	1
Western Europe	Sweden	High income	5851	5046	80520.4		94143.7	18054.1		1	1	316.1	85.1	594.7	6.67707	5.24627	0.381547	1	1	1	1	1.4308	40	1	1	1	1	1
Western Europe	Switzerland	High income	9801	3290	94085.3	83070	19255.2		1	1	1	408.5	39.3	519.2	10.5774	7.05161	0.117527	1	1	1	1	1.17527	40	1	1	2	2	2
Western Europe	United Kingdom	High income	4903	4093	45169.7	22286.8	14011.8	4546.99	1	1	1	489	69	735	1.00308	1.00308	0.339276	1	1	1	1	1.10634	30	1	1	1	1	1
